# Supplementary material for: Trueness and Precision of Intraoral Scanners for 3D-Printed Orthodontic Models with Attachments: An In Vitro Comparative Study
Source: Bioengineering (Basel). 2026 Jun 20;13(6):709. doi: 10.3390/bioengineering13060709 (PMC13295442; doi:10.3390/bioengineering13060709)
Supplement: Supplementary file 1 [file bioengineering-13-00709-s001.zip]

Archive with 1 entries (1 files):
- bioengineering-4339870-supplementary.pdf
